# Supplementary material for: Combining gut microbiota modulation and chemotherapy by capecitabine-loaded prebiotic nanoparticle improves colorectal cancer therapy
Source: Nat Commun. 2023 Aug 7;14:4746. doi: 10.1038/s41467-023-40439-y (PMC10406894; doi:10.1038/s41467-023-40439-y)
Supplement: Supplementary file 4 — Source Data [file 41467_2023_40439_MOESM4_ESM.xlsx]

## Sheet: Fig 1c
Size (nm)	Percent (%)
	BXN	SCXN
0.4	0	0
0.463	0	0
0.536	0	0
0.621	0	0
0.719	0	0
0.833	0	0
0.965	0	0
1.12	0	0
1.29	0	0
1.5	0	0
1.74	0	0
2.01	0	0
2.33	0	0
2.7	0	0
3.12	0	0
3.62	0	0
4.19	0	0
4.85	0	0
5.61	0	0
6.5	0	0
7.53	0	0
8.72	0	0
10.1	0	0
11.7	0	0
13.5	0	0
15.7	0	0
18.2	0	0
21	0	0
24.4	0	0
28.2	0	0
32.7	0	0
37.8	0	0
43.8	0	0
50.7	0	0
58.8	1.31	0
68.1	4.71	0.626
78.8	9.41	2.38
91.3	14	5.13
106	16.9	8.34
122	17.4	11.3
142	15.3	13.4
164	11.3	14.3
190	6.61	13.7
220	2.6	11.8
255	0.36	8.99
295	0	5.87
342	0	3.03
396	0	1.02
459	0	0.0689
531	0	0
615	0	0
712	0	0
825	0	0
955	0	0
1110	0	0
1280	0	0
1480	0	0
1720	0	0
1990	0	0
2300	0	0
2670	0	0
3090	0	0
3580	0	0
4150	0	0
4800	0	0
5560	0	0
6440	0	0
7460	0	0
8630	0	0
10000	0	0

## Sheet: Fig 1d
No.	Potential(mV)
	BXN	SCXN
1	-26.2	-22.5
2	-18.1	-21.2
3	-16.9	-22.8
Mean	-20.4	-22.1667
SD	5.05866	0.85049

## Sheet: Fig 1e
Time (h)	Accumulative release rate (%)
	Scap in PBS					Scap in PBS with MCC					SCXN in PBS with MCC					SCXN in PBS with MCC
	1	2	3	Mean	SD	1	2	3	Mean	SD	1	2	3	Mean	SD	1	2	3	Mean	SD
0.25	4.58921	4.62603	4.65999	4.62508	0.0354003	0.768195	0.768821	0.775017	0.770678	0.00377088	0.338508	0.345866	0.336448	0.340274	0.00495097	0.188933	0.188284	0.188188	0.188468	0.000405185
0.5	8.59749	8.61826	8.65026	8.622	0.0265838	2.07315	2.06807	2.07841	2.07321	0.00516892	2.35901	2.29082	2.25725	2.30236	0.0518497	0.771411	0.779537	0.779582	0.776843	0.00470429
1	13.9955	14.0393	14.0894	14.0414	0.0469935	7.95839	9.62851	7.95265	8.51318	0.965902	7.1339	6.92737	6.87793	6.97973	0.135786	1.54946	1.57524	1.55783	1.56084	0.01315
2	24.989	23.9515	25.517	24.8192	0.79649	20.5458	23.3349	20.5207	21.4672	1.6176	14.6315	13.4912	14.5766	14.2331	0.643064	2.364	2.26778	2.26143	2.29774	0.0574719
4	42.5342	38.139	43.1099	41.261	2.71907	27.5745	31.4695	28.0798	29.0413	2.11804	22.3597	21.1605	22.249	21.923	0.662729	3.35507	3.28723	3.27968	3.30733	0.0415178
6	56.5924	52.2534	57.3021	55.3827	2.73313	39.0876	43.5547	40.7559	41.1327	2.25727	34.2013	33.8414	32.1783	33.407	1.07919	4.33612	4.27412	4.15832	4.25618	0.0902461
9	69.6727	63.0765	70.3964	67.7152	4.03347	51.508	54.2901	52.0738	52.624	1.47037	53.5981	52.9394	51.7462	52.7612	0.938722	4.98987	4.96239	4.81383	4.92203	0.0947068
12	78.2477	71.8706	79.0025	76.3736	3.91798	68.0648	68.5654	64.6346	67.0883	2.13963	67.033	65.3367	63.737	65.3689	1.64823	5.78492	5.541	5.44105	5.58899	0.176885
24	87.7595	82.5086	88.5085	86.2589	3.26933	81.5444	80.3678	78.6828	80.1983	1.43827	75.2516	73.4456	72.0024	73.5665	1.62797	6.61677	6.33559	6.08419	6.34551	0.266429
48	88.1088	82.8825	88.8573	86.6162	3.25507	85.8975	84.7003	83.0059	84.5346	1.45293	76.4966	74.6647	73.2208	74.794	1.64174	6.62156	6.34773	6.09345	6.35425	0.264119

## Sheet: Fig 1f
Time (h)	Size (nm)
	PBS					AGJ
	1	2	3	Mean	SD	1	2	3	Mean	SD
0	138	146	147.1	143.7	4.96689	138	146	147.1	143.7	4.96689
0.5	147.8	151.7	152.9	150.8	2.66646	104.3	129.3	131.6	121.733	15.1414
1	143.9	145	150.6	146.5	3.59305	111.1	127.6	134.3	124.333	11.94
2	154.2	149.9	149.2	151.1	2.7074	118	121.1	129.3	122.8	5.83866
4	132.4	138.8	142.2	137.8	4.97594	106.4	107.1	107.2	106.9	0.43589
8	142.8	147.9	151.9	147.533	4.56107	122.4	119.5	116.3	119.4	3.05123

## Sheet: Fig 1g
time (h)					Accumulative absorption rate (%)
	Cap					SCXN
	1	2	3	Mean	SD	1	2	3	Mean	SD
0.25	16.516	12.7292	15.0681	14.7711	1.91078	11.248	12.8867	11.8067	11.9805	0.833022
0.5	39.0307	32.7883	32.6094	34.8095	3.65681	23.5626	24.5449	27.1022	25.0699	1.82727
1	63.1733	58.4787	59.7042	60.4521	2.43505	37.027	37.3441	44.1018	39.491	3.99621
4	85.925	75.9776	83.5642	81.8223	5.19744	51.4835	52.3553	55.3419	53.0602	2.02351
8	93.322	82.9175	91.8735	89.371	5.63562	67.4273	78.7803	72.5446	72.9174	5.68567
12	94.3529	85.1385	94.2282	91.2399	5.28433	73.3702	85.5278	80.3044	79.7341	6.09885
24	94.9442	86.2365	95.0977	92.0928	5.0723	82.0265	95.3375	90.5057	89.2899	6.73827

## Sheet: Fig 2d
Organs	Time (h)	Cap concentration in tissues (μg g-1)
		Cap					SCXN
		1	2	3	Mean	SD	1	2	3	Mean	SD
Heart	1 h	100.787	60.3264	75.5944	78.9027	20.4324	18.8925	17.2721	27.9703	21.3783	5.76605
	4 h	78.7319	55.3353	55.995	63.3541	13.3217	56.2436	43.95	69.2284	56.474	12.6408
	8 h	18.3701	8.53385	28.0314	18.3118	9.7489	111.961	62.8733	55.953	76.929	30.5351
	24 h	7.84217	4.20706	8.77109	6.94011	2.41203	10.1107	6.9176	13.3103	10.1129	3.19635
Liver	1 h	124.549	141.028	116.603	127.393	12.4586	67.555	61.8814	42.8403	57.4255	12.9458
	4 h	111.544	75.1577	106.364	97.6887	19.6835	77.0879	109.245	73.7523	86.6951	19.6001
	8 h	37.6045	37.4392	37.0616	37.3685	0.278275	173.432	122.395	125.482	140.437	28.6169
	24 h	12.3483	11.6604	10.311	11.4399	1.03638	17.9083	16.4476	13.4286	15.9282	2.28454
Spleen	1 h	130.755	122.092	89.4008	114.083	21.8097	52.5627	50.2252	38.3359	47.0412	7.62913
	4 h	81.0827	60.0699	63.6844	68.279	11.2347	62.443	74.378	59.0409	65.2873	8.05446
	8 h	35.3293	28.1552	25.7564	29.747	4.98102	133.989	114.603	123.916	124.17	9.69573
	24 h	10.1283	9.9975	9.31109	9.81229	0.438949	18.9979	16.3478	11.2175	15.5211	3.95554
Lung	1 h	26.5931	41.4582	15.7171	27.9228	12.9219	34.487	26.5755	10.1894	23.7506	12.3927
	4 h	36.0315	28.2229	21.1535	28.4693	7.44206	28.7362	22.1288	11.9868	20.9506	8.43664
	8 h	20.8134	17.6689	15.4829	17.9884	2.67957	6.62533	16.4289	22.5961	15.2168	8.05409
	24 h	5.6855	2.91101	4.72759	4.44137	1.40921	2.77501	5.57347	3.90765	4.08538	1.40767
Kidney	1 h	74.5092	78.4579	65.6738	72.8803	6.54585	52.0725	49.7081	48.7119	50.1642	1.72611
	4 h	87.4604	63.7866	76.7066	75.9845	11.8534	61.4019	59.1616	57.5136	59.359	1.95162
	8 h	56.0783	53.8913	52.8995	54.2897	1.62639	64.0349	72.4069	62.4327	66.2915	5.35631
	24 h	26.1557	24.2278	22.6974	24.3603	1.73294	46.8392	45.9692	42.1379	44.9821	2.5013
	Liver 8h Cap vs. SCXN				Spleen 8h Cap vs. SCXN
	Unpaired t test with Welch's correction				Unpaired t test
	P value	0.0247			P value	0.0001
	P value summary	*			P value summary	***
	Significantly different (P < 0.05)?	Yes			Significantly different (P < 0.05)?	Yes
	One- or two-tailed P value?	Two-tailed			One- or two-tailed P value?	Two-tailed
	Welch-corrected t, df	t=6.238, df=2.000			t, df	t=15.00, df=4
	How big is the difference?				How big is the difference?
	Mean of column A	37.37			Mean of column A	29.75
	Mean of column B	140.4			Mean of column B	124.2
	Difference between means (B - A) ± SEM	103.1 ± 16.52			Difference between means (B - A) ± SEM	94.42 ± 6.293
	95% confidence interval	31.99 to 174.1			95% confidence interval	76.95 to 111.9
	R squared (eta squared)	0.9511			R squared (eta squared)	0.9825
	F test to compare variances				F test to compare variances
	F, DFn, Dfd	10575, 2, 2			F, DFn, Dfd	3.789, 2, 2
	P value	0.0002			P value	0.4176
	P value summary	***			P value summary	ns
	Significantly different (P < 0.05)?	Yes			Significantly different (P < 0.05)?	No

## Sheet: Fig 2e
Drug	Time (h)	Drug concentration in tumor (μg g-1)
		Cap					SCXN
		1	2	3	Mean	SD	1	2	3	Mean	SD
Cap	1 h	14.9136	16.4363	15.7206	15.6902	0.761797	8.9437	11.3727	8.20988	9.50876	1.6554
	4 h	11.6458	5.26445	5.70328	7.53783	3.56433	6.09149	7.28269	15.4592	9.61112	5.09947
	8 h	4.43529	5.72111	8.31805	6.15815	1.97793	16.8936	23.9792	34.7679	25.2136	9.00082
	24 h	6.04137	2.15313	5.49393	4.56281	2.10472	34.1533	23.8527	22.9595	26.9885	6.22097
5-FU	1 h	16.5949	15.3515	13.1994	15.0486	1.71789	9.07897	6.6602	11.6258	9.12164	2.48306
	4 h	13.0945	3.22415	4.3542	6.89094	5.40204	5.80131	5.67486	14.0688	8.51499	4.81015
	8 h	2.77482	4.82076	8.38545	5.32701	2.83937	19.7831	39.7863	32.2346	30.6013	10.1011
	24 h	5.00102	2.40832	3.49656	3.6353	1.30191	29.5267	35.795	27.7267	31.0161	4.23533
		8h 5-FU Cap vs. SCXN			24 h 5-FU Cap vs. SCXN
		Unpaired t test			Unpaired t test
		P value	0.014		P value	0.0004
		P value summary	*		P value summary	***
		Significantly different (P < 0.05)?	Yes		Significantly different (P < 0.05)?	Yes
		One- or two-tailed P value?	Two-tailed		One- or two-tailed P value?	Two-tailed
		t, df	t=4.172, df=4		t, df	t=10.70, df=4
		How big is the difference?			How big is the difference?
		Mean of column A	5.327		Mean of column A	3.635
		Mean of column B	30.6		Mean of column B	31.02
		Difference between means (B - A) ± SEM	25.27 ± 6.058		Difference between means (B - A) ± SEM	27.38 ± 2.558
		95% confidence interval	8.455 to 42.09		95% confidence interval	20.28 to 34.48
		R squared (eta squared)	0.8131		R squared (eta squared)	0.9663
		F test to compare variances			F test to compare variances
		F, DFn, Dfd	12.66, 2, 2		F, DFn, Dfd	10.58, 2, 2
		P value	0.1465		P value	0.1727
		P value summary	ns		P value summary	ns
		Significantly different (P < 0.05)?	No		Significantly different (P < 0.05)?	No

## Sheet: Fig 2f
Time (h)	Plasma concentration of Cap (μg mL-1)
	Cap					SCXN
	1	2	3	Mean	SD	1	2	3	Mean	SD
0	0.167219	0.168574	0.202108	0.1793	0.0197636	0.220625	0.205382	0.152202	0.192736	0.0359216
0.25	0.859578	0.981972	0.812834	0.884795	0.0873432	0.955551	1.10956	0.937825	1.00098	0.094451
0.5	1.3907	1.80079	1.95943	1.71697	0.29348	2.09289	1.72796	2.07742	1.96609	0.206368
1	2.99661	2.61554	3.08152	2.89789	0.248179	4.21716	4.6207	3.74249	4.19345	0.439584
2	2.17192	2.32503	2.0615	2.18615	0.13234	3.16857	2.54994	2.99006	2.90286	0.318401
4	0.8344	0.664697	1.16511	0.888069	0.254487	2.06093	1.63515	1.9058	1.86729	0.215486
6	0.283628	0.415619	0.363455	0.354234	0.0664769	1.55555	1.22755	0.913323	1.23214	0.321139
8	0.119119	0.221641	0.127023	0.155928	0.0570465	1.17448	0.681859	0.508205	0.788182	0.345629
12	0.137298	0.128604	0	0.088634	0.0768823	0.505156	0.422055	0.189468	0.372226	0.163636
24	0	0	0	0	0	0.1639	0.154968	0	0.106289	0.0921575

## Sheet: Fig 3a
Day	No.	Body weight (g)
		Saline	Xylan	Sxy	Cap	Scap	Xylan+Cap	Sxy+Scap	SCXN
0	1	20.5	19.4	19.6	20.3	20	20.5	20.1	21.5
	2	21.6	20	20.1	19.7	19	20.2	20.3	20.6
	3	20.1	19.7	19.2	19.8	20.1	20.3	20.5	20.5
	Mean	20.7333	19.7	19.6333	19.9333	19.7	20.3333	20.3	20.8667
	SD	0.776745	0.3	0.450925	0.321455	0.608276	0.152753	0.2	0.550757
3	1	20.7	19.5	20.1	20.9	19.6	20.7	20.1	22.1
	2	22.1	20	21	19.8	18.4	19.7	20.2	20.6
	3	20.5	19.6	20	20.1	20.6	20	20.7	21
	Mean	21.1	19.7	20.3667	20.2667	19.5333	20.1333	20.3333	21.2333
	SD	0.87178	0.264575	0.550757	0.568624	1.10151	0.51316	0.321455	0.776745
6	1	20.4	18.9	20.2	20.5	20.5	20.5	20.2	21.8
	2	21.7	20.4	20.2	20.1	18.9	19.6	20.4	20.9
	3	19.9	20.1	19.3	20.2	20.9	19.3	21	20.5
	Mean	20.6667	19.8	19.9	20.2667	20.1	19.8	20.5333	21.0667
	SD	0.929157	0.793725	0.519615	0.208167	1.0583	0.6245	0.416333	0.665833
9	1	20.5	19	20.4	20.5	20.1	20.4	20.1	22
	2	21.6	20.5	20.3	19.9	19.3	19.5	20.3	20.8
	3	19.7	20	19.5	20.5	20.8	19.4	20.7	20.6
	Mean	20.6	19.8333	20.0667	20.3	20.0667	19.7667	20.3667	21.1333
	SD	0.953939	0.763763	0.493288	0.34641	0.750555	0.550757	0.305505	0.757188
12	1	20.6	19.2	20.5	20.7	20.3	20.3	20.3	22.1
	2	21.3	20.7	20.1	20.3	19.5	19.4	20.4	20.9
	3	19.9	20.1	19.7	20.7	19.5	19.6	20.8	20.8
	Mean	20.6	20	20.1	20.5667	19.7667	19.7667	20.5	21.2667
	SD	0.7	0.754983	0.4	0.23094	0.46188	0.472582	0.264575	0.723418
15	1	20.7	19.3	20.7	20.5	20.1	20.2	20.4	22.3
	2	21.2	20.8	20.1	20.2	19.5	19.6	20.6	21.4
	3	20	20.2	19.9	20.5	19.3	19.4	20.9	21
	Mean	20.6333	20.1	20.2333	20.4	19.6333	19.7333	20.6333	21.5667
	SD	0.602771	0.754983	0.416333	0.173205	0.416333	0.416333	0.251661	0.665833
18	1	20.5	19.5	20.8	20.4	20.2	20.5	20.6	22.1
	2	21	20.9	20	20.3	19.6	19.5	20.7	21.2
	3	20.2	20.4	20	20.4	19.4	19.3	21	20.8
	Mean	20.5667	20.2667	20.2667	20.3667	19.7333	19.7667	20.7667	21.3667
	SD	0.404145	0.70946	0.46188	0.057735	0.416333	0.64291	0.208167	0.665833
21	1	20.3	19.6	21	20.6	20.4	20.6	20.6	22.3
	2	21.2	21	20.2	20.5	19.8	19.5	20.5	21
	3	20.4	20.5	20.1	20.1	19.2	19.3	20.1	20.5
	Mean	20.6333	20.3667	20.4333	20.4	19.8	19.8	20.4	21.2667
	SD	0.493288	0.70946	0.493288	0.264575	0.6	0.7	0.264575	0.929157

## Sheet: Fig 3c
	Concentrate in serum
	ALT (U L-1)					AST (U L-1)					BUN (mg dl-1)					CREA (μmol L-1)
	1	2	3	Mean	SD	1	2	3	Mean	SD	1	2	3	Mean	SD	1	2	3	Mean	SD
Saline	36.568	36.032	37.625	36.7417	0.810575	94.495	134.101	107.92	112.172	20.1425	17.556	19.852	19.348	18.9187	1.20671	19.196	19.32	19.015	19.177	0.153385
Xylan	43.928	35.718	38.829	39.4917	4.14492	181.328	158.114	128.971	156.138	26.2344	22.96	19.152	19.6	20.5707	2.08131	19.482	19.35	17.296	18.7093	1.22576
Sxy	32.004	24.674	32.432	29.7033	4.36078	109.212	112.658	117.808	113.226	4.32606	20.048	21.336	23.632	21.672	1.81547	27.826	28.962	22.908	26.5653	3.21787
Cap	25.688	36.628	35.286	32.534	5.96666	116.968	167.57	118.948	134.495	28.6606	20.216	27.384	21.056	22.8853	3.91853	23.308	32.97	43.742	33.34	10.222
Scap	39.084	38.152	34.8	37.3453	2.25304	132.694	98.908	105.798	112.467	17.8529	17.472	29.736	20.16	22.456	6.44633	17.958	18.174	16.802	17.6447	0.737719
Xylan+Cap	42.23	48.335	45.664	45.4097	3.06044	188.252	158.984	158.072	168.436	17.1672	21.728	29.876	28.168	26.5907	4.29691	20.555	24.411	19.344	21.4367	2.64606
Sxy+Scap	26.244	35.91	31.184	31.1127	4.83339	136.108	136.622	126.506	133.079	5.6979	23.072	23.744	22.904	23.24	0.444486	26.864	25.776	25.138	25.926	0.872722
SCXN	33.63	34.504	31.3	33.1447	1.65622	96.952	90.876	123.112	103.647	17.129	22.064	23.24	19.348	21.5507	1.99613	18.078	24.124	20.249	20.817	3.06276

[truncated: 25 more sheets: Fig 4b, Fig 4c, Fig 4f, Fig 5b, Fig 5c, Fig 6a, Fig 6c, Fig 6f, Fig 6h, Fig 7a, Fig 7b, Fig 7c & Supplementary 12, Fig 7d & Supplementa 13-14, Fig 7e, Fig 7f, Fig 7g, Supplementary Fig 4, Supplementary Fig 5, Supplementary Fig 6, Supplementary Fig 7 …]
